# Supplementary material for: Wearable Movement Exploration Device with Machine Learning Algorithm for Screening and Tracking Diabetic Neuropathy—A Cross-Sectional, Diagnostic, Comparative Study
Source: Biosensors (Basel). 2024 Mar 29;14(4):166. doi: 10.3390/bios14040166 (PMC11047826; doi:10.3390/bios14040166)
Supplement: Supplementary file 1 [file biosensors-14-00166-s001.zip]

Archive with 1 entries (1 files):
- biosensors-2898227-supplementary.pdf
